# Supplementary material for: Patient Activation, Depressive Symptoms, and Self-Rated Health: Care Management Intervention Effects among High-Need, Medically Complex Adults
Source: Int J Environ Res Public Health. 2021 May 26;18(11):5690. doi: 10.3390/ijerph18115690 (PMC8198245; doi:10.3390/ijerph18115690)
Supplement: Supplementary file 1 [file ijerph-18-05690-s001.zip]

Archive with 1 entries (1 files):
- ijerph-1222898-supplementary.pdf
